# Supplementary material for: Genetic Etiology of Nonsyndromic Hearing Loss in Hungarian Patients
Source: Int J Mol Sci. 2023 Apr 17;24(8):7401. doi: 10.3390/ijms24087401 (PMC10138659; doi:10.3390/ijms24087401)
Supplement: Supplementary file 1 [file ijms-24-07401-s001.zip]

Archive with 1 entries (1 files):
- ijms-2286771-supplementary.xlsx
