# Supplementary material for: Genetic Etiology of Nonsyndromic Hearing Loss in Hungarian Patients
Source: Int J Mol Sci. 2023 Apr 17;24(8):7401. doi: 10.3390/ijms24087401 (PMC10138659; doi:10.3390/ijms24087401)
Supplement: Supplementary file 1 [file ijms-24-07401-s001.zip › ijms-2286771-supplementary.xlsx]

## Sheet: Suppl Table S1
Table S1: Clinical and genetic data of the enrolled patients
ID	Gender	Age at genetic testing (year)	Type of hearing loss	Cochlear Implant / Hearing aid	Hearing treshold	Frequency of HL (low/ middle/ high)	Gene	Inheritance	Variant 1. - HGVS	Variant Type	ACMG	ACMG Classification	CADD	GERP++	PhyloP 100way	GnomAD (v 2.1)	GnomAD (v 3.1)	Bravo	All of US	GME	Variant 2. - HGVS	Variant type	ACMG	ACMG Classification	CADD	GERP++	PhyloP 100way	GnomAD (v 2.1)	GnomAD (v 3.1)	Bravo	All of US	GME
352	male	30	Postlingual	CI	profound	all	KCNQ4	AD	c.647G>C; p.Arg216Pro	missense	VUS	PP3, PP2	26.7	5.04	9.571	0	0	-	-	-	-
781	female	13	Postlingual		moderate	high	KCNQ4	AD	c.1031_1040del; p.Asn344ArgfsTer11	frameshift	P	PVS1, PM2	-	5.44	9.343	0	0	-	-	-	-
309	male	12	Prelingual	CI	profound	all	OSBPL2	AD	c.313C>T; p.His105Tyr	missense	VUS	PM2	23.6	4.92	7.813	0.00001591	0.000006569	0.0000113	0.000015	-	-
F17	female	3	Prelingual	HA	moderate	low	POU4F3	AD	c.868G>C; p.Glu290Gln	missense	VUS/LP	PP3, PM1, PM2	29.8	4.18	8.154	0.000003979	-	0.00000378	0.000005	-	-
302	male	7	Prelingual	CI	profound	all	WFS1	AD	c.1181A>T; p.Glu394Val	missense	LP	PP3, PM2	26.8	2.36	8.713	0.0001273	0.00005919	0.0000945	0.000147	-	-
544	male	18	Postlingual	CI	profound	all	WFS1	AD	c.2527A>G; p.Lys843Glu	missense	VUS/LP	PM2, PP3, PM1	25.0	-	6.567	-	-	-	-	-	-
639	male	6	Prelingual	CI	profound	all	WFS1	AD	c.2051C>T; p.Ala684Val	missense	P	PP5, PM2, PM5, PM1, PP3	25.7	3.39	7.445	0	0	-	0.00001	-	-
693	female	30	Postlingual	CI	severe	all	WFS1	AD	c.958C>T; p.Pro320Ser	missense	VUS	PM2, PP3	24.3	2.35	7.382	-	-	-	-	-	-
F11	female	5	Prelingual	HA	moderate	low	WFS1	AD	c.2575C>T; p.Arg859Trp	missense	VUS	PM2, PP3, PM5	23.8	2.45	0.951	0.00003198	0.00001313	0.00000378	0.00001	-	-
689	male	9	Prelingual	CI	severe	all	COL11A2	AD/AR	c.3403G>C; p.Gly1135Arg	missense	LP	PM2, PP3	8.391	-	7.717	-	-	-	-	-	c.1297C>T; p.Arg433Ter	nonsense	LP	PVS1, PM2	2.927	0.235	1.436	-	-	0.000927	-	-
403	male	33	Postlingual	CI	profound	all	MYO7A	AD/AR	c.4087G>A; p.Ala1363Thr	missense	VUS	PM2	27.1	4.86	6.484	-	-	-	-	-	-
F15	female	4	Prelingual	HA	mild	all	MYO7A	AD/AR	c.268C>T; p.Arg90Trp	missense	VUS/LP	PM1, PM2	32	4.86	1.508	0.00004383	0.00006573	0.0000869	0.000066	-	-
F9	female	2	Prelingual	HA	moderate	low	MYO7A	AD/AR	c.770G>T; p.Cys257Phe	missense	VUS	PM2, PP3	28.4	2.55	9.519	0	-	-	-	-	-
F3	male	9	Prelingual				TECTA	AD/AR	c.6094G>T; p.Asp2032Tyr	missense	VUS/LP	PM2, PP3	32	2.93	9.559	0.000003977	-	-	-	-	-
310	female	6	Prelingual	CI	profound	all	CDH23	AR	c.6204del; p.Phe2069LeufsTer11	frameshift	LP	PM2, PVS1	-	2.76	1.583	-	-	-	-	-	-
343	female	6	Prelingual	CI	profound	all	CDH23	AR	c.1349_1350del; p.Leu450HisfsTer3	frameshift	LP	PM2, PVS1	-	-	7.988	-	-	-	-	-	c.4846-2A>G; p.?	splice acceptor loss	P	PVS1, PM2	34	5.9	8.732	-	-	-	-	-
226	female	20	Postlingual	CI	profound	all	GJB2	AR	c.35delG; p.Gly12ValfsTer2	frameshift	P	PVS1, PS3, PP5	27.1	2.40	7.854	0.006188	0.006273	0.0054857	0.00632	0.00252016	c.35delG; p.Gly12ValfsTer2	frameshift	P	PVS1, PS3, PP5	27.1	2.40	7.854	0.006188	0.006273	0.0054857	0.00632	0.00252016
268	female	9	Prelingual	CI	profound	all	GJB2	AR	c.71G>A; p.Trp24Ter	nonsense	P	PVS1, PS3, PM2, PP5	41	2.40	7.854	0.0005223	0.0001380	0.000022668	0.000076	-	-
281	female	22	Postlingual	CI	profound	all	GJB2	AR	c.35delG; p.Gly12ValfsTer2	frameshift	P	PVS1, PS3, PP5	27.1	2.40	7.854	0.006188	0.006273	0.0054857	0.00632	0.00252016	c.35delG; p.Gly12ValfsTer2	frameshift	P	PM2, PP5, PVS1	27.1	2.40	7.854	0.006188	0.006273	0.0054857	0.00632	0.00252016
290	male	7	Prelingual	CI	profound	all	GJB2	AR	c.35delG; p.Gly12ValfsTer2	frameshift	P	PVS1, PS3, PP5	27.1	2.40	7.854	0.006188	0.006273	0.0054857	0.00632	0.00252016	-
298	female		Prelingual				GJB2	AR	c.35delG; p.Gly12ValfsTer2	frameshift	P	PVS1, PS3, PP5	27.1	2.40	7.854	0.006188	0.006273	0.0054857	0.00632	0.00252016	c.35delG; p.Gly12ValfsTer2	frameshift	P	PVS1, PS3, PP5	27.1	2.40	7.854	0.006188	0.006273	0.0054857	0.00632	0.00252016
299	female	7	Prelingual	CI	profound	all	GJB2	AR	c.35delG; p.Gly12ValfsTer2	frameshift	P	PVS1, PS3, PP5	27.1	2.40	7.854	0.006188	0.006273	0.0054857	0.00632	0.00252016	c.35delG; p.Gly12ValfsTer2	frameshift	P	PVS1, PS3, PP5	27.1	2.40	7.854	0.006188	0.006273	0.0054857	0.00632	0.00252016
300	male	7	Prelingual	CI	profound	all	GJB2	AR	c.35delG; p.Gly12ValfsTer2	frameshift	P	PVS1, PS3, PP5	27.1	2.40	7.854	0.006188	0.006273	0.0054857	0.00632	0.00252016	c.35delG; p.Gly12ValfsTer2	frameshift	P	PVS1, PS3, PP5	27.1	2.40	7.854	0.006188	0.006273	0.0054857	0.00632	0.00252016
301	male	25	Postlingual	CI	profound	all	GJB2	AR	c.101T>C; p.Met34Thr	missense	P	PP5, PM2, PM5, PM1, PP3, PP2	26.6	2.40	5.061	0.008996	0.009420	0.0074540	0.008307	0.00050352	-
305	male	7	Prelingual	CI	profound	all	GJB2	AR	c.35delG; p.Gly12ValfsTer2	frameshift	P	PVS1, PS3, PP5	27.1	2.40	7.854	0.006188	0.006273	0.0054857	0.00632	0.00252016	c.35delG; p.Gly12ValfsTer2	frameshift	P	PVS1, PS3, PP5	27.1	2.40	7.854	0.006188	0.006273	0.0054857	0.00632	0.00252016
311	female	10	Prelingual	CI	profound	all	GJB2	AR	c.35delG; p.Gly12ValfsTer2	frameshift	P	PVS1, PS3, PP5	27.1	2.40	7.854	0.006188	0.006273	0.0054857	0.00632	0.00252016	c.35delG; p.Gly12ValfsTer2	frameshift	P	PVS1, PS3, PP5	27.1	2.40	7.854	0.006188	0.006273	0.0054857	0.00632	0.00252016
347	female	6	Prelingual	CI	profound	all	GJB2	AR	c.35delG; p.Gly12ValfsTer2	frameshift	P	PVS1, PS3, PP5	27.1	2.40	7.854	0.006188	0.006273	0.0054857	0.00632	0.00252016	-
367	male	6	Prelingual	CI	severe	all	GJB2	AR	c.35delG; p.Gly12ValfsTer2	frameshift	P	PVS1, PS3, PP5	27.1	2.40	7.854	0.006188	0.006273	0.0054857	0.00632	0.00252016	c.35delG; p.Gly12ValfsTer2	frameshift	P	PVS1, PS3, PP5	27.1	2.40	7.854	0.006188	0.006273	0.0054857	0.00632	0.00252016
383	female	27	Prelingual	CI	profound	all	GJB2	AR	c.35delG; p.Gly12ValfsTer2	frameshift	P	PVS1, PS3, PP5	27.1	2.40	7.854	0.006188	0.006273	0.0054857	0.00632	0.00252016	c.35delG; p.Gly12ValfsTer2	frameshift	P	PVS1, PS3, PP5	27.1	2.40	7.854	0.006188	0.006273	0.0054857	0.00632	0.00252016
394	female	10	Postlingual		mild	all	GJB2	AR	c.109G>T; p.Val37Phe	missense	P	PP1, PS4, PM2, PM5, PM1, PP3, PP2, PP5	21.7	2.40	6.102	0.007556	0.004002	0.0045147	0.00355	0.001007049	c.269T>C; p.Leu90Pro	missense	P	PP5, PP3, PM2, PM1, PP2	29.6	2.40	9.268	0.0006297	0.0006375	0.00058181	0.000857	0.00100705
406	female	6	Prelingual	CI	profound	all	GJB2	AR	c.35delG; p.Gly12ValfsTer2	frameshift	P	PVS1, PS3, PP5	27.1	2.40	7.854	0.006188	0.006273	0.0054857	0.00632	0.00252016	c.35delG; p.Gly12ValfsTer2	frameshift	P	PVS1, PS3, PP5	27.1	2.40	7.854	0.006188	0.006273	0.0054857	0.00632	0.00252016
442	male	6	Prelingual	CI	profound	all	GJB2	AR	c.35delG; p.Gly12ValfsTer2	frameshift	P	PVS1, PS3, PP5	27.1	2.40	7.854	0.006188	0.006273	0.0054857	0.00632	0.00252016	c.35delG; p.Gly12ValfsTer2	frameshift	P	PVS1, PS3, PP5	27.1	2.40	7.854	0.006188	0.006273	0.0054857	0.00632	0.00252016
524	male	5	Prelingual	CI	profound	all	GJB2	AR	c.35delG; p.Gly12ValfsTer2	frameshift	P	PVS1, PS3, PP5	27.1	2.40	7.854	0.006188	0.006273	0.0054857	0.00632	0.00252016	c.35delG; p.Gly12ValfsTer2	frameshift	P	PVS1, PS3, PP5	27.1	2.40	7.854	0.006188	0.006273	0.0054857	0.00632	0.00252016
536	female	31	Postlingual	CI	profound	all	GJB2	AR	c.35delG; p.Gly12ValfsTer2	frameshift	P	PVS1, PS3, PP5	27.1	2.40	7.854	0.006188	0.006273	0.0054857	0.00632	0.00252016	c.35delG; p.Gly12ValfsTer2	frameshift	P	PVS1, PS3, PP5	27.1	2.40	7.854	0.006188	0.006273	0.0054857	0.00632	0.00252016
539	female	42	Prelingual	HA	profound	all	GJB2	AR	c.35delG; p.Gly12ValfsTer2	frameshift	P	PVS1, PS3, PP5	27.1	2.40	7.854	0.006188	0.006273	0.0054857	0.00632	0.00252016	c.35delG; p.Gly12ValfsTer2	frameshift	P	PVS1, PS3, PP5	27.1	2.40	7.854	0.006188	0.006273	0.0054857	0.00632	0.00252016
543	male	8	Prelingual	CI	profound	all	GJB2	AR	c.35delG; p.Gly12ValfsTer2	frameshift	P	PVS1, PS3, PP5	27.1	2.40	7.854	0.006188	0.006273	0.0054857	0.00632	0.00252016	c.35delG; p.Gly12ValfsTer2	frameshift	P	PVS1, PS3, PP5	27.1	2.40	7.854	0.006188	0.006273	0.0054857	0.00632	0.00252016
557	female	68	Postlingual	CI	profound	all	GJB2	AR	c.35delG; p.Gly12ValfsTer2	frameshift	P	PVS1, PS3, PP5	27.1	2.40	7.854	0.006188	0.006273	0.0054857	0.00632	0.00252016	c.35delG; p.Gly12ValfsTer2	frameshift	P	PVS1, PS3, PP5	27.1	2.40	7.854	0.006188	0.006273	0.0054857	0.00632	0.00252016
565	male	5	Prelingual	CI	severe	all	GJB2	AR	c.35delG; p.Gly12ValfsTer2	frameshift	P	PVS1, PS3, PP5	27.1	2.40	7.854	0.006188	0.006273	0.0054857	0.00632	0.00252016	c.35delG; p.Gly12ValfsTer2	frameshift	P	PVS1, PS3, PP5	27.1	2.40	7.854	0.006188	0.006273	0.0054857	0.00632	0.00252016
571	male	62	Postlingual	CI	profound	all	GJB2	AR	c.35delG; p.Gly12ValfsTer2	frameshift	P	PVS1, PS3, PP5	27.1	2.40	7.854	0.006188	0.006273	0.0054857	0.00632	0.00252016	c.35delG; p.Gly12ValfsTer2	frameshift	P	PVS1, PS3, PP5	27.1	2.40	7.854	0.006188	0.006273	0.0054857	0.00632	0.00252016
575	male	7	Prelingual	CI	profound	all	GJB2	AR	c.35delG; p.Gly12ValfsTer2	frameshift	P	PVS1, PS3, PP5	27.1	2.40	7.854	0.006188	0.006273	0.0054857	0.00632	0.00252016	c.35delG; p.Gly12ValfsTer2	frameshift	P	PVS1, PS3, PP5	27.1	2.40	7.854	0.006188	0.006273	0.0054857	0.00632	0.00252016
590	female	5	Prelingual	CI	profound	all	GJB2	AR	c.101T>C; p.Met34Thr	missense	P	PP5, PM2, PM5, PM1, PP3, PP2	26.6	2.40	5.061	0.008996	0.009420	0.0074540	0.008307	0.00050352	-
592	female	13	Postlingual	CI	severe	all	GJB2	AR	c.35delG; p.Gly12ValfsTer2	frameshift	P	PVS1, PS3, PP5	27.1	2.40	7.854	0.006188	0.006273	0.0054857	0.00632	0.00252016	c.35delG; p.Gly12ValfsTer2	frameshift	P	PVS1, PS3, PP5	-	2.40	7.854	0.006188	0.006273	0.0054857	0.00632	0.00252016
593	male	10	Prelingual	CI	profound	all	GJB2	AR	c.35delG; p.Gly12ValfsTer2	frameshift	P	PVS1, PS3, PP5	27.1	2.40	7.854	0.006188	0.006273	0.0054857	0.00632	0.00252016	c.-23+1G>A; p.? (IVS1+1G>A)	splicing	P	PVS1, PM2, PP5	25.5	1.85	1.117	0.0001918	0.0002761	0.00017757	0.000208	-
594	male	9	Prelingual		profound	all	GJB2	AR	c.35delG; p.Gly12ValfsTer2	frameshift	P	PVS1, PS3, PP5	27.1	2.40	7.854	0.006188	0.006273	0.0054857	0.00632	0.00252016	c.35delG; p.Gly12ValfsTer2	frameshift	P	PVS1, PS3, PP5	27.1	2.40	7.854	0.006188	0.006273	0.0054857	0.00632	0.00252016
596	female	5	Prelingual	CI	profound	all	GJB2	AR	c.35delG; p.Gly12ValfsTer2	frameshift	P	PVS1, PS3, PP5	27.1	2.40	7.854	0.006188	0.006273	0.0054857	0.00632	0.00252016	c.35delG; p.Gly12ValfsTer2	frameshift	P	PVS1, PS3, PP5	27.1	2.40	7.854	0.006188	0.006273	0.0054857	0.00632	0.00252016
603	male	8	Prelingual	CI	profound	all	GJB2	AR	c.35delG; p.Gly12ValfsTer2	frameshift	P	PVS1, PS3, PP5	27.1	2.40	7.854	0.006188	0.006273	0.0054857	0.00632	0.00252016	c.35delG; p.Gly12ValfsTer2	frameshift	P	PVS1, PS3, PP5	27.1	2.40	7.854	0.006188	0.006273	0.0054857	0.00632	0.00252016
605	female	6	Prelingual	CI	profound	all	GJB2	AR	c.35delG; p.Gly12ValfsTer2	frameshift	P	PVS1, PS3, PP5	27.1	2.40	7.854	0.006188	0.006273	0.0054857	0.00632	0.00252016	c.35delG; p.Gly12ValfsTer2	frameshift	P	PVS1, PS3, PP5	27.1	2.40	7.854	0.006188	0.006273	0.0054857	0.00632	0.00252016
606	male	8	Prelingual	CI	profound	all	GJB2	AR	c.35delG; p.Gly12ValfsTer2	frameshift	P	PVS1, PS3, PP5	27.1	2.40	7.854	0.006188	0.006273	0.0054857	0.00632	0.00252016	c.35delG; p.Gly12ValfsTer2	frameshift	P	PVS1, PS3, PP5	27.1	2.40	7.854	0.006188	0.006273	0.0054857	0.00632	0.00252016
669	male	5	Prelingual	CI	profound	all	GJB2	AR	c.119C>A; p.Ala40Glu	missense	P	PP5, PP3, PM2, PM1, PM5, PP2	24.7	2.40	9.936	0.000007085	0.00002628	0.000018890	-	-	-
687	male	5	Prelingual	CI	profound	all	GJB2	AR	c.35delG; p.Gly12ValfsTer2	frameshift	P	PVS1, PS3, PP5	27.1	2.40	7.854	0.006188	0.006273	0.0054857	0.00632	0.00252016	c.35delG; p.Gly12ValfsTer2	frameshift	P	PVS1, PS3, PP5	27.1	2.40	7.854	0.006188	0.006273	0.0054857	0.00632	0.00252016
720	male	5	Postlingual	CI	severe	all	GJB2	AR	c.35delG; p.Gly12ValfsTer2	frameshift	P	PVS1, PS3, PP5	27.1	2.40	7.854	0.006188	0.006273	0.0054857	0.00632	0.00252016	c.35delG; p.Gly12ValfsTer2	frameshift	P	PVS1, PS3, PP5	27.1	2.40	7.854	0.006188	0.006273	0.0054857	0.00632	0.00252016
727	female	43	Prelingual	CI	severe	all	GJB2	AR	c.35delG; p.Gly12ValfsTer2	frameshift	P	PVS1, PS3, PP5	27.1	2.40	7.854	0.006188	0.006273	0.0054857	0.00632	0.00252016	-
730	male	4	Prelingual	CI	profound	all	GJB2	AR	c.35delG; p.Gly12ValfsTer2	frameshift	P	PVS1, PS3, PP5	27.1	2.40	7.854	0.006188	0.006273	0.0054857	0.00632	0.00252016	c.35delG; p.Gly12ValfsTer2	frameshift	P	PVS1, PS3, PP5	27.1	2.40	7.854	0.006188	0.006273	0.0054857	0.00632	0.00252016
778	male	11	Postlingual	CI	profound	all	GJB2	AR	c.35delG; p.Gly12ValfsTer2	frameshift	P	PVS1, PS3, PP5	27.1	2.40	7.854	0.006188	0.006273	0.0054857	0.00632	0.00252016	c.313_326del; p.Lys105GlyfsTer5	frameshift	P	PVS1, PM2, PP5	-	2.30	3.16	-	0.0001512	0.00013223	-	-
800	female	12	Postlingual	CI	profound	all	GJB2	AR	c.35delG; p.Gly12ValfsTer2	frameshift	P	PVS1, PS3, PP5	27.1	2.40	7.854	0.006188	0.006273	0.0054857	0.00632	0.00252016	c.313_326del; p.Lys105GlyfsTer5	frameshift	P	PVS1, PM2, PP5	-	2.30	3.16	-	0.0001512	0.00013223	-	-
814	male	6	Prelingual	CI	profound	all	GJB2	AR	c.35delG; p.Gly12ValfsTer2	frameshift	P	PVS1, PS3, PP5	27.1	2.40	7.854	0.006188	0.006273	0.0054857	0.00632	0.00252016	c.167delT; p.Leu56ArgfsTer26	frameshift	P	PVS1, PM2, PP5	-	0.1	2.619	0.0008036	0.0005979	0.00061959	0.000847	-
850	male	2	Prelingual	CI	profound	all	GJB2	AR	c.35delG; p.Gly12ValfsTer2	frameshift	P	PVS1, PS3, PP5	27.1	2.40	7.854	0.006188	0.006273	0.0054857	0.00632	0.00252016	c.35delG; p.Gly12ValfsTer2	frameshift	P	PVS1, PS3, PP5	27.1	2.40	7.854	0.006188	0.006273	0.0054857	0.00632	0.00252016
879	male	4	Prelingual	CI	profound	all	GJB2	AR	c.35delG; p.Gly12ValfsTer2	frameshift	P	PVS1, PS3, PP5	27.1	2.40	7.854	0.006188	0.006273	0.0054857	0.00632	0.00252016	c.35delG; p.Gly12ValfsTer2	frameshift	P	PVS1, PS3, PP5	27.1	2.40	7.854	0.006188	0.006273	0.0054857	0.00632	0.00252016
915	female	5	Prelingual	CI	profound	all	GJB2	AR	c.35delG; p.Gly12ValfsTer2	frameshift	P	PVS1, PS3, PP5	27.1	2.40	7.854	0.006188	0.006273	0.0054857	0.00632	0.00252016	c.35delG; p.Gly12ValfsTer2	frameshift	P	PVS1, PS3, PP5	27.1	2.40	7.854	0.006188	0.006273	0.0054857	0.00632	0.00252016
925	female	4	Prelingual	CI	severe	all	GJB2	AR	c.35delG; p.Gly12ValfsTer2	frameshift	P	PVS1, PS3, PP5	27.1	2.40	7.854	0.006188	0.006273	0.0054857	0.00632	0.00252016	c.35delG; p.Gly12ValfsTer2	frameshift	P	PVS1, PS3, PP5	27.1	2.40	7.854	0.006188	0.006273	0.0054857	0.00632	0.00252016
955	male	1	Prelingual	CI	profound	all	GJB2	AR	c.35delG; p.Gly12ValfsTer2	frameshift	P	PVS1, PS3, PP5	27.1	2.40	7.854	0.006188	0.006273	0.0054857	0.00632	0.00252016	c.35delG; p.Gly12ValfsTer2	frameshift	P	PVS1, PS3, PP5	27.1	2.40	7.854	0.006188	0.006273	0.0054857	0.00632	0.00252016
961	female	7	Prelingual	HA	severe	all	GJB2	AR	c.35delG; p.Gly12ValfsTer2	frameshift	P	PVS1, PS3, PP5	27.1	2.40	7.854	0.006188	0.006273	0.0054857	0.00632	0.00252016	c.101T>C; p.Met34Thr	missense	P	PP5, PM2, PM5, PM1, PP3, PP2	26.6	2.40	5.061	0.008996	0.009420	0.0074540	0.008307	0.00050352
1009	female	2	Prelingual	CI	severe	all	GJB2	AR	c.35delG; p.Gly12ValfsTer2	frameshift	P	PVS1, PS3, PP5	27.1	2.40	7.854	0.006188	0.006273	0.0054857	0.00632	0.00252016	c.35delG; p.Gly12ValfsTer2	frameshift	P	PVS1, PS3, PP5	27.1	2.40	7.854	0.006188	0.006273	0.0054857	0.00632	0.00252016
1029	female	1	Prelingual	CI	profound	all	GJB2	AR	c.35delG; p.Gly12ValfsTer2	frameshift	P	PVS1, PS3, PP5	27.1	2.40	7.854	0.006188	0.006273	0.0054857	0.00632	0.00252016	c.35delG; p.Gly12ValfsTer2	frameshift	P	PVS1, PS3, PP5	27.1	2.40	7.854	0.006188	0.006273	0.0054857	0.00632	0.00252016
1041	female	5	Prelingual	CI	profound	all	GJB2	AR	c.35delG; p.Gly12ValfsTer2	frameshift	P	PVS1, PS3, PP5	27.1	2.40	7.854	0.006188	0.006273	0.0054857	0.00632	0.00252016	c.167delT; p.Leu56ArgfsTer26	frameshift	P	PVS1, PM2, PP5	-	0.1	2.619	0.0008036	0.0005979	0.00061959	0.000847	-
1045	male	14	Prelingual	CI	profound	all	GJB2	AR	c.35delG; p.Gly12ValfsTer2	frameshift	P	PVS1, PS3, PP5	27.1	2.40	7.854	0.006188	0.006273	0.0054857	0.00632	0.00252016	c.35delG; p.Gly12ValfsTer2	frameshift	P	PVS1, PS3, PP5	27.1	2.40	7.854	0.006188	0.006273	0.0054857	0.00632	0.00252016
1075	female	2	Prelingual	CI	profound	all	GJB2	AR	c.35delG; p.Gly12ValfsTer2	frameshift	P	PVS1, PS3, PP5	27.1	2.40	7.854	0.006188	0.006273	0.0054857	0.00632	0.00252016	c.439G>A; p.Glu147Lys	missense	P	PP5, PP3, PM2, PM1, PP2	27.8	2.40	7.858	0.00001195	0.00003942	0.000018890	0.00003	-
1080	male	30	Prelingual	CI	severe	all	GJB2	AR	c.35delG; p.Gly12ValfsTer2	frameshift	P	PVS1, PS3, PP5	27.1	2.40	7.854	0.006188	0.006273	0.0054857	0.00632	0.00252016	c.167delT; p.Leu56ArgfsTer26	frameshift	P	PVS1, PM2, PP5	27.1	0.1	2.619	0.0008036	0.0005979	0.00061959	0.000847	-
1081	male	2	Prelingual	CI	severe	all	GJB2	AR	c.35delG; p.Gly12ValfsTer2	frameshift	P	PVS1, PS3, PP5	27.1	2.40	7.854	0.006188	0.006273	0.0054857	0.00632	0.00252016	c.35delG; p.Gly12ValfsTer2	frameshift	P	PVS1, PS3, PP5	27.1	2.40	7.854	0.006188	0.006273	0.0054857	0.00632	0.00252016
1082	male	1	Prelingual	CI	profound	all	GJB2	AR	c.35delG; p.Gly12ValfsTer2	frameshift	P	PVS1, PS3, PP5	27.1	2.40	7.854	0.006188	0.006273	0.0054857	0.00632	0.00252016	c.35delG; p.Gly12ValfsTer2	frameshift	P	PVS1, PS3, PP5	27.1	2.40	7.854	0.006188	0.006273	0.0054857	0.00632	0.00252016
1083	female	26	Postlingual	CI	severe	all	GJB2	AR	c.35delG; p.Gly12ValfsTer2	frameshift	P	PVS1, PS3, PP5	27.1	2.40	7.854	0.006188	0.006273	0.0054857	0.00632	0.00252016	c.35delG; p.Gly12ValfsTer2	frameshift	P	PVS1, PS3, PP5	27.1	2.40	7.854	0.006188	0.006273	0.0054857	0.00632	0.00252016
1162	female	1	Prelingual	CI	severe	all	GJB2	AR	c.35delG; p.Gly12ValfsTer2	frameshift	P	PVS1, PS3, PP5	27.1	2.40	7.854	0.006188	0.006273	0.0054857	0.00632	0.00252016	c.35delG; p.Gly12ValfsTer2	frameshift	P	PVS1, PS3, PP5	27.1	2.40	7.854	0.006188	0.006273	0.0054857	0.00632	0.00252016
1221	male	1	Prelingual	CI	profound	all	GJB2	AR	c.35delG; p.Gly12ValfsTer2	frameshift	P	PVS1, PS3, PP5	27.1	2.40	7.854	0.006188	0.006273	0.0054857	0.00632	0.00252016	c.35delG; p.Gly12ValfsTer2	frameshift	P	PVS1, PS3, PP5	27.1	2.40	7.854	0.006188	0.006273	0.0054857	0.00632	0.00252016
1239	male	26	Prelingual	CI	profound	all	GJB2	AR	c.35delG; p.Gly12ValfsTer2	frameshift	P	PVS1, PS3, PP5	27.1	2.40	7.854	0.006188	0.006273	0.0054857	0.00632	0.00252016	c.35delG; p.Gly12ValfsTer2	frameshift	P	PVS1, PS3, PP5	27.1	2.40	7.854	0.006188	0.006273	0.0054857	0.00632	0.00252016
1240	male	2	Prelingual	CI	profound	all	GJB2	AR	c.35delG; p.Gly12ValfsTer2	frameshift	P	PVS1, PS3, PP5	27.1	2.40	7.854	0.006188	0.006273	0.0054857	0.00632	0.00252016	c.35delG; p.Gly12ValfsTer2	frameshift	P	PVS1, PS3, PP5	27.1	2.40	7.854	0.006188	0.006273	0.0054857	0.00632	0.00252016
1248	female	1	Prelingual	CI	profound	all	GJB2	AR	c.35delG; p.Gly12ValfsTer2	frameshift	P	PVS1, PS3, PP5	27.1	2.40	7.854	0.006188	0.006273	0.0054857	0.00632	0.00252016	c.35delG; p.Gly12ValfsTer2	frameshift	P	PVS1, PS3, PP5	27.1	2.40	7.854	0.006188	0.006273	0.0054857	0.00632	0.00252016
1249	male	1	Prelingual	CI	profound	all	GJB2	AR	c.35delG; p.Gly12ValfsTer2	frameshift	P	PVS1, PS3, PP5	27.1	2.40	7.854	0.006188	0.006273	0.0054857	0.00632	0.00252016	c.551G>C; p.Arg184Pro	missense	P	PVS1, PS3, PP5	28.9	2.40	7.858	0.00006014	0.00002630	0.000045336	0.000041	0.0010070
1274	female	1	Prelingual	CI	profound	all	GJB2	AR	c.35delG; p.Gly12ValfsTer2	frameshift	P	PVS1, PS3, PP5	27.1	2.40	7.854	0.006188	0.006273	0.0054857	0.00632	0.00252016	c.35delG; p.Gly12ValfsTer2	frameshift	P	PVS1, PS3, PP5	27.1	2.40	7.854	0.006188	0.006273	0.0054857	0.00632	0.00252016
1276	female	66	Prelingual	CI	profound	all	GJB2	AR	c.35delG; p.Gly12ValfsTer2	frameshift	P	PVS1, PS3, PP5	27.1	2.40	7.854	0.006188	0.006273	0.0054857	0.00632	0.00252016	c.35delG; p.Gly12ValfsTer2	frameshift	P	PVS1, PS3, PP5	27.1	2.40	7.854	0.006188	0.006273	0.0054857	0.00632	0.00252016
1304	male	0	Prelingual	CI	profound	all	GJB2	AR	c.35delG; p.Gly12ValfsTer2	frameshift	P	PVS1, PS3, PP5	27.1	2.40	7.854	0.006188	0.006273	0.0054857	0.00632	0.00252016	c.139G>T p.Glu47Ter	nonsense	P	PVS1, PM2, PP5	25.7	2.40	7.854	0.000003988	0.0001117	0.00019268	0.000228	0.0010070493
1305	female	26	Prelingual	CI	severe	all	GJB2	AR	c.35delG; p.Gly12ValfsTer2	frameshift	P	PVS1, PS3, PP5	27.1	2.40	7.854	0.006188	0.006273	0.0054857	0.00632	0.00252016	c.35delG; p.Gly12ValfsTer2	frameshift	P	PVS1, PS3, PP5	27.1	2.40	7.854	0.006188	0.006273	0.0054857	0.00632	0.00252016
1343	female	0	Prelingual	CI	profound	all	GJB2	AR	c.35delG; p.Gly12ValfsTer2	frameshift	P	PVS1, PS3, PP5	27.1	2.40	7.854	0.006188	0.006273	0.0054857	0.00632	0.00252016	c.35delG; p.Gly12ValfsTer2	frameshift	P	PVS1, PS3, PP5	27.1	2.40	7.854	0.006188	0.006273	0.0054857	0.00632	0.00252016
1360	male	2	Prelingual	CI	profound	all	GJB2	AR	c.35delG; p.Gly12ValfsTer2	frameshift	P	PVS1, PS3, PP5	27.1	2.40	7.854	0.006188	0.006273	0.0054857	0.00632	0.00252016	c.35delG; p.Gly12ValfsTer2	frameshift	P	PVS1, PS3, PP5	27.1	2.40	7.854	0.006188	0.006273	0.0054857	0.00632	0.00252016
1374	male	2	Prelingual	CI	severe	all	GJB2	AR	c.35delG; p.Gly12ValfsTer2	frameshift	P	PVS1, PS3, PP5	27.1	2.40	7.854	0.006188	0.006273	0.0054857	0.00632	0.00252016	c.-23+1G>A; p.? (IVS1+1G>A)	splicing	P	PVS1, PM2, PP5	25.5	1.85	1.117	0.0001918	0.0002761	0.00017757	0.000208	-
1447	male	2	Prelingual	CI	profound	all	GJB2	AR	c.35delG; p.Gly12ValfsTer2	frameshift	P	PVS1, PS3, PP5	27.1	2.40	7.854	0.006188	0.006273	0.0054857	0.00632	0.00252016	c.35delG; p.Gly12ValfsTer2	frameshift	P	PVS1, PS3, PP5	27.1	2.40	7.854	0.006188	0.006273	0.0054857	0.00632	0.00252016
1511	female	26	Prelingual	CI	profound	all	GJB2	AR	c.427C>T; p.Arg143Trp	missense	P	PVS1, PS3, PP5	29.3	0.47	0.707	0.0001311	0.0001971	0.00024935	0.000228	-	c.-23+1G>A; p.? (IVS1+1G>A)	splicing	P	PVS1, PM2, PP5	25.5	1.85	1.117	0.0001918	0.0002761	0.00017757	0.000208	-
1512	male	0	Prelingual	CI	Right profound, left severe	all	GJB2	AR	c.109G>T; p.Val37Phe	missense	P	PVS1, PS3, PP5	21.7	2.40	6.102	0.007556	0.004002	0.0045147	0.00355	0.001007049	c.427C>T; p.Arg143Trp	missense	P	PP5, PM2, PM5, PM1, PP3, PP2	29.3	0.47	0.707	0.0001311	0.0001971	0.00024935	0.000228	-
MR/4727	female	8	Prelingual	CI	profound	all	GJB2	AR	c.35delG; p.Gly12ValfsTer2	frameshift	P	PVS1, PS3, PP5	27.1	2.40	7.854	0.006188	0.006273	0.0054857	0.00632	0.00252016	c.35delG; p.Gly12ValfsTer2	frameshift	P	PVS1, PS3, PP5	27.1	2.40	7.854	0.006188	0.006273	0.0054857	0.00632	0.00252016
MR/4729	male	8	Prelingual	CI	profound	all	GJB2	AR	c.35delG; p.Gly12ValfsTer2	frameshift	P	PVS1, PS3, PP5	27.1	2.40	7.854	0.006188	0.006273	0.0054857	0.00632	0.00252016	c.35delG; p.Gly12ValfsTer2	frameshift	P	PVS1, PS3, PP5	27.1	2.40	7.854	0.006188	0.006273	0.0054857	0.00632	0.00252016
MR/4739	female	7	Prelingual	CI	profound	all	GJB2	AR	c.35delG; p.Gly12ValfsTer2	frameshift	P	PVS1, PS3, PP5	27.1	2.40	7.854	0.006188	0.006273	0.0054857	0.00632	0.00252016	c.35delG; p.Gly12ValfsTer2	frameshift	P	PVS1, PS3, PP5	27.1	2.40	7.854	0.006188	0.006273	0.0054857	0.00632	0.00252016
MR/4740	male	7	Prelingual	CI	profound	all	GJB2	AR	c.35delG; p.Gly12ValfsTer2	frameshift	P	PVS1, PS3, PP5	27.1	2.40	7.854	0.006188	0.006273	0.0054857	0.00632	0.00252016	c.35delG; p.Gly12ValfsTer2	frameshift	P	PVS1, PS3, PP5	27.1	2.40	7.854	0.006188	0.006273	0.0054857	0.00632	0.00252016
MR/4742	female	12	Prelingual	CI	profound	all	GJB2	AR	c.35delG; p.Gly12ValfsTer2	frameshift	P	PVS1, PS3, PP5	27.1	2.40	7.854	0.006188	0.006273	0.0054857	0.00632	0.00252016	c.35delG; p.Gly12ValfsTer2	frameshift	P	PVS1, PS3, PP5	27.1	2.40	7.854	0.006188	0.006273	0.0054857	0.00632	0.00252016
MR/4754	female	12	Prelingual	CI	profound	all	GJB2	AR	c.35delG; p.Gly12ValfsTer2	frameshift	P	PVS1, PS3, PP5	27.1	2.40	7.854	0.006188	0.006273	0.0054857	0.00632	0.00252016	c.35delG; p.Gly12ValfsTer2	frameshift	P	PVS1, PS3, PP5	27.1	2.40	7.854	0.006188	0.006273	0.0054857	0.00632	0.00252016
MR/4802	female	10	Prelingual	CI	profound	all	GJB2	AR	c.35delG; p.Gly12ValfsTer2	frameshift	P	PVS1, PS3, PP5	27.1	2.40	7.854	0.006188	0.006273	0.0054857	0.00632	0.00252016	-
							OTOA	AR	whole gene duplication	duplication	VUS	-	-	-	-	-	-	-	-	-
1024	female	5	Prelingual	CI	profound	all	MARVELD2	AR	c.1331+2T>C; p.?	splice donor loss	P	PVS1, PM2, PP5	34	5.56	7.287	0.00003980	0.000006574	-	0.000015	-	c.1331+2T>C; p.?	splice donor loss	P	PVS1, PM2, PP5	34	5.56	7.287	0.00003980	0.000006574	-	0.000015	-
F12	female	13	Prelingual				MARVELD2	AR	c.1331+2T>C; p.?	splice donor loss	P	PVS1, PM2, PP5	34	5.56	7.287	0.00003980	0.000006574	-	0.000015	-	c.1331+2T>C; p.?	splice donor loss	P	PVS1, PM2, PP5	34	5.56	7.287	0.00003980	0.000006574	-	0.000015	-
267	male	18	Prelingual	CI	profound	all	MYO15A	AR	c.4030C>T; p.Gln1344Ter	nonsense	P	PVS1, PM2, PP5	52	5.28	5.908	-	-	-	-	-	c.8548C>T; p.Arg2850Ter	nonsense	P	PVS1, PM2, PP5	39	1.91	3.354	0.00002003	0.00001315	0.000015112	0.000005	-
801	male	3	Prelingual	CI	profound	all	MYO15A	AR	c.8183G>A; p.Arg2728His	missense	P	PP5, PP3, PM2	31	2.06	0.0001854	0.0001854	0.0001117	0.000056670	0.000122	-	c.8153T>C; p.Leu2718Pro	missense	VUS/LP	PP3, PM2	26.8	5.34	7.412	-	-	-	-	-
F14	female	6	Prelingual	CI	profound	all	MYO15A	AR	c.2493_2505del; p.Arg832ProfsTer27	frameshift	LP	PVS1, PM2	-	-	4.478	-	-	-	-	-	c.2677C>T; p.Arg893Ter	nonsense	P	PVS1, PM2, PP5	32	0.33	-0.729	0.00002304	0.000006574	0.0000037780	0.00001	-
642	female	21	Postlingual	CI	profound	middle/high	OTOF	AR	c.2665del; p.Leu889SerfsTer111	frameshift	LP	PVS1, PM2	-	-	0.781	-	-	-	-	-	-
652	male	5	Prelingual	CI	severe	all	PNPT1	AR	c.79delG; p.Asp27IlefsTer25	frameshift	LP	PVS1, PM2	-	-	1.051	-	-	-	-	-	-
286	male	8	Prelingual	CI	severe	all	PTPRQ	AR	c.5959C>T; p.Gln1987Ter	nonsense	LP	PVS1, PM2	50	5.55	2.829	-	-	-	-	-	-
637	female	26	Postlingual	CI	profound	all	PTPRQ	AR	c.5959C>T; p.Gln1987Ter	nonsense	LP	PVS1, PM2	50	5.55	2.829	-	-	-	-	-	c.5959C>T; p.Gln1987Ter	nonsense	LP	PVS1, PM2	50	5.55	2.829	-	-	-	-	-
F6	male	12	Prelingual				PTPRQ	AR	c.5959C>T; p.Gln1987Ter	nonsense	LP	PVS1, PM2	50	5.55	2.829	-	-	-	-	-	c.5959C>T; p.Gln1987Ter	nonsense	LP	PVS1, PM2	50	5.55	2.829	-	-	-	-	-
528	female	18	Postlingual	CI	profound	all	SLC26A4	AR	c.349C>T; p.Leu117Phe	missense	LP	PP1, PP3, PM2, PM1, PP2, PP5, BS3	25.3	3.28	7.323	0.0002935	0.0001973	0.00022290	0.00037	-	c.1204G>T; p.Val402Leu	missense	P	PVS1, PM2	24.0	5.1	5.668	-	-	-	-	-
750	female	9	Postlingual	CI	profound	all	SLC26A4	AR	c.1670G>T; p.Gly557Val	missense	VUS/LP	PP3, PM2, PM1, PP2	25.2	2.66	3.544	0.000003987	-	-	-	-	c.1670G>T; p.Gly557Val	missense	VUS/LP	PP3, PM2, PM1, PP2	25.2	2.66	3.544	0.000003987	-	-	-	-
							TJP2	AD	c.53T>A; p.Leu18Ter	nonsense	VUS/LP	PVS1, PM2	37	3.31	2.608	-	-	-	-	-
694	female	37	Postlingual	CI	profound	all	STRC	AR	STRC and CATSPER2 contiguous gene deletion	deletion	P	-	-	-	-	-	-	-	-	-	-
488	male	5	Prelingual	CI	profound	all	TMC1	AR/AD	c.312_325del; p.Val106MetfsTer8	frameshift	LP	PVS1, PM2	-	-	5.261	-	-	-	-	-	c.2050G>A; p.Asp684Asn	missense	VUS/LP	PM2, PP2	28.8	2.23	7.807	0.00002475	0.00003286	0.000026446	0.000015	-
625	female	14	Prelingual	CI	profound	all	TMC1	AR/AD	c.2030T>C; p.Ile677Tyr	missense	VUS/LP	PM2, PP3, PP2	26.2	2.23	7.871	0.00001193	0.00001314	0.0000075560	0.000005	-	c.2030T>C; p.Ile677Tyr	missense	VUS/LP	PM2, PP3, PP2	26.2	2.23	7.871	0.00001193	0.00001314	0.0000075560	0.000005	-
360	female	9	Prelingual	CI	profound	all	TMPRSS3	AR	c.646C>T; p.Arg216Cys	missense	P	PP5, PP3, PM2, PM5	28.6	2.17	6.91	0.00002387	0.00001973	0.000022668	0.00001	-	c.208delC; p.His70ThrfsTer19	frameshift	P	PVS1, PM2, PP5	-	1.98	3.223	0.0004812	0.0005321	0.00053648	0.000588	-
736	female	4	Prelingual	CI	profound	all	TMPRSS3	AR	c.208delC; p.His70ThrfsTer19	frameshift	P	PVS1, PM2, PP5	-	1.98	3.223	0.0004812	0.0005321	0.00053648	0.000588	-	c.208delC; p.His70ThrfsTer19	frameshift	P	PVS1, PM2, PP5	-	1.98	3.223	0.0004812	0.0005321	0.00053648	0.000588	-
293	female	13	Prelingual	CI	profound	all	USH1C	AR	c.241C>T; p.Arg81Cys	missense	VUS	PM2	32	4.01	4.871	0.00002001	0.00003285	0.000034002	0.000036	-	-
376	male	26	Postlingual	CI	profound	all	POU3F4	XR	c.446G>T; p.Gly149Val	missense	VUS	PM2, PP3	22.4	3.5	3.451	-	-	-	-	-	-
277	male	9	Prelingual	CI	profound	all	-
378	female	31	Postlingual	CI	profound	all	-
427	female	5	Prelingual	CI	profound	all	-
428	female	8	Prelingual	CI	profound	all	-
450	male	23	Postlingual	CI	severe	all	-
454	male	9	Prelingual	CI	profound	all	-
460	female	7	Prelingual	CI	profound	all	-
514	male	20	Postlingual	CI	Right profound, Left severe	all	-
546	female	5	Prelingual	CI	profound	all	-
580	female	5	Prelingual	CI	profound	all	-
604	male	14	Postlingual	CI	severe	middle/high	-
641	female	27	Postlingual	CI	profound	all	-
683	male	22	Postlingual	CI	profound	all	-
694	female	37	Postlingual	CI	profound	all	-
732	female	8	Prelingual	CI	profound	all	-
733	female	25	Postlingual	HA	Right profound, Left mixed HL	all	-
735	female	4	Prelingual	CI	profound	all	-
773	male	8	Postlingual	CI	right moderate/left profound	all	-
807	female	5	Prelingual	CI	profound	all	-
826	male	33	Postlingual	CI	profound	all	-
869	male	4	Prelingual	CI	profound	all	-
932	male	6	Prelingual	CI	profound	all	-
1074	female	4	Prelingual	CI	profound	all	-
F1	female	13	Postlingual				-
F4	female	3	Prelingual				-
F5	female	34	Postlingual				-

## Sheet: Suppl Table S2
Table S2: Selected hearing loss genes for custom designed NGS-Panel
Gene	Transcript
ACTG1	NM_001614
ADCY1	NM_021116
AIFM1	NM_004208
BDP1	NM_018429
BSND	NM_057176
CABP2	NM_016366
CCDC50	NM_178335
CD164	NM_006016
CDC14A	NM_003672
CDH23	NM_022124
CEACAM16	NM_001039213
CIB2	NM_006383
CLDN14	NM_001146079
CLIC5	NM_016929
COCH	NM_001135058
COL11A2	NM_080679
COL4A6	NM_033641
CRYM	NM_001376256
DCDC2	NM_016356
DFNA5 (GSDME)	NM_001127453
DFNB31 (WHRN)	NM_015404
DFNB59 (PJVK)	NM_001042702
DIABLO	NM_001371333
DIAPH1	NM_005219
DIAPH3	NM_001258370
DMXL2	NM_001174116
ELMOD3	NM_001135022
EPS8	NM_004447
EPS8L2	NM_022772.4
ESPN	NM_031475
ESRP1	NM_017697
ESRRB	NM_001379180
EYA4	NM_004100
FAM65B (RIPOR2)	NM_001286445
FOXI1	NM_012188
GIPC3	NM_133261
GJB2	NM_004004
GJB3	NM_024009
GJB6	NM_001110219
GPSM2	NM_013296
GRHL2	NM_024915
GRXCR1	NM_001080476
GRXCR2	NM_001080516
HGF	NM_000601
HOMER2	NM_004839
IFNLR1	NM_170743
ILDR1	NM_001199799
KARS1	NM_005548
KCNJ10	NM_002241
KCNQ4	NM_004700
KITLG	NM_000899
LHFPL5	NM_182548
LOXHD1	NM_001384474
LRTOMT
MARVELD2	NM_001038603
MCM2	NM_004526
MET	NM_000245
MSRB3	NM_001031679
MYH14	NM_024729
MYH9	NM_002473
MYO15A	NM_016239
MYO1A	NM_005379
MYO3A	NM_017433
MYO6	NM_004999
MYO7A	NM_000260
NARS2	NM_024678
NLRP3	NM_001127462
OSBPL2	NM_144498
OTOA	NM_170664
OTOF	NM_194322
OTOG	NM_001277269
OTOGL	NM_001378609
P2RX2	NM_170682
PCDH15	NM_033056
PDZD7	NM_001195263
PNPT1	NM_033109
POU3F4	NM_000307
POU4F3	NM_002700
PPIP5K2	NM_001276277
PRPS1	NM_002764
PTPRQ	NM_001145026
RDX	NM_002906
ROR1	NM_005012
S1PR2	NM_004230
SERPINB6	NM_001271823
SIX1	NM_005982
SLC12A1	NM_000338
SLC17A8	NM_001145288
SLC22A4	NM_003059
SLC26A4	NM_000441
SLC26A5	NM_198999
SMPX	NM_014332
STRC	NM_153700
SYNE4	NM_001039876
TBC1D24	NM_001199107
TECTA	NM_005422
TJP2	NM_001170416
TMC1	NM_138691
TMEM132E	NM_001304438
TMIE	NM_147196
TMPRSS3	NM_001256317
TNC	NM_002160
TPRN	NM_001128228
TRIOBP	NM_007032
TSPEAR	NM_144991
USH1C	NM_001297764
WBP2	NM_012478
WFS1	NM_006005

## Sheet: Suppl Figure S1
Figure S1: Positive MLPA results visualized with ratio charts by Coffalyser Software
STRC														OTOA
